# Supplementary material for: Chagas Disease in a Non-Endemic Setting: Clinical Profile, Treatment Outcomes, and Predictors of Cure in a 15-Year Cohort Study
Source: Trop Med Infect Dis. 2025 Jun 11;10(6):161. doi: 10.3390/tropicalmed10060161 (PMC12197416; doi:10.3390/tropicalmed10060161)
Supplement: Supplementary file 1 [file tropicalmed-10-00161-s001.zip]

Archive with 1 entries (1 files):
- tropicalmed-3674274-File S1.pdf
